# Supplementary material for: Models to predict the surgical outcome of mini-ECIRS (endoscopic combined intrarenal surgery) for renal and/or ureteral stones
Source: Sci Rep. 2023 Dec 21;13:22848. doi: 10.1038/s41598-023-50022-6 (PMC10739798; doi:10.1038/s41598-023-50022-6)
Supplement: Supplementary file 1 — Supplementary Information. [file 41598_2023_50022_MOESM1_ESM.r]

library(dplyr)
library(ggplot2)
library(reshape2)
library(rpart)
library(rpart.plot)
library(pROC)
library(randomForest);
library(devEMF)


D <- read.csv("\\ECIRS data.csv", head=TRUE)

D$Sex <- as.factor(D$Sex)
D$PS <- as.factor(ifelse(D$PS<=0, 0, 1))
D$LR <- as.factor(D$LR)
D$N_Stones <- ifelse(D$N_Stones==-8, 8, D$N_Stones)
D$N_Stones <- ifelse(D$N_Stones>=8, 8, D$N_Stones)
D$Stone_Position <- as.character(D$Stone_Position)
D$Hydronephrosis <- as.factor(D$Hydronephrosis)
D$Hydronephrosis <- as.factor(D$Hydronephrosis)
D$PreStent <- as.factor(D$PreStent)
D$PreSephrostomy <- as.factor(D$PreSephrostomy)

DD <- D[,-c(1,2,13,18,19,20,22,23)]
DD <- na.omit(DD)
DD$O <- as.factor(ifelse(DD$CT_Complete<=1, 1, 0))
#DD$O <- as.factor(ifelse(DD$CT_Complete<=2, 1, 0))
#DD$O <- as.factor(ifelse(DD$CT_Complete<=3, 1, 0))
#DD <- subset(DD, select = -c(Height,Weight,CT_Complete))


#### plot ROC curve ####

windowsFonts(C = windowsFont("Cambria Math"))
windowsFonts(A1 = windowsFont("Arial"))
windowsFonts(A2 = windowsFont("Arial Bold"))

#関数の作成
M0 <-  function(L, D0, Outcome, Title){
 P <- predict(L, D0, type="response")
 X <- P[is.na(P)==F]
 Y <- D0[,c(Outcome)][is.na(P)==F] 
 AUC <<- c(AUC, auc(roc(Y, X)))
 plot.roc(Y, X, main=Title, percent=TRUE, of="thresholds", thresholds="best",  best.method=c("youden"), print.thres="best", print.auc=TRUE)
}

M1 <-  function(L, D1, Outcome, Title){
 P <- predict(L, D1)[,2]
 X <- P[is.na(P)==F]
 Y <- D1[,c(Outcome)][is.na(P)==F] 
 AUC <<- c(AUC, auc(roc(Y, X)))
 plot.roc(Y, X, main=Title, percent=TRUE, of="thresholds", thresholds="best",  best.method=c("youden"), print.thres="best", print.auc=TRUE)
}

M2 <-  function(L, D2, Outcome, Title){
 P <- predict(L, D2, type="prob")[,2]
 X <- P[is.na(P)==F]
 Y <- D2[,c(Outcome)][is.na(P)==F] 
 AUC <<- c(AUC, auc(roc(Y, X)))
 plot.roc(Y, X, main=Title, percent=TRUE, of="thresholds", thresholds="best",  best.method=c("youden"), print.thres="best", print.auc=TRUE)
}

rpart.control(minsplit = 20, minbucket = round(20/3), cp = 0.01,
maxcompete = 4, maxsurrogate = 5, usesurrogate = 2, xval = 10,
surrogatestyle = 0, maxdepth = 30)


#単変量解析
L1 <- glm(as.formula(paste("O ~", colnames(DD)[1])), family = binomial("logit"), data=DD)
AUC <- NULL;
M0(L1, DD, "O", colnames(DD)[1]);


#多変量解析
R1 <- rpart(O ~ ., data=DD)
rpart.plot(R1)
M1(R1, DD, "O", "CART");

L1 <- glm(O ~ . , family = binomial("logit"), data=DD)
S1 <- step(L1)
M0(S1, DD, "O", "logistic regression");

set.seed(1)
RF1 <- randomForest(O ~ ., data=DD,
 ntree=500, mtry=4, nodesize=20, na.action=na.omit);
print(importance(RF1));
M2(RF1, DD, "O", "Random Forest");
